# Supplementary material for: A Fast Synaptic Parameter Estimation Method Based on First- and Second-Order Moments for Short-Term Facilitating Synapses
Source: Biomedicines. 2026 Mar 28;14(4):771. doi: 10.3390/biomedicines14040771 (PMC13113672; doi:10.3390/biomedicines14040771)
Supplement: Supplementary file 1 [file biomedicines-14-00771-s001.zip]

Archive with 1 entries (1 files):
- biomedicines-4186671-supplementary.pdf
